# Supplementary material for: THROUGH THE LOOKING GLASS: Real-Time Imaging in Brachypodium Roots and Osmotic Stress Analysis
Source: Plants (Basel). 2019 Jan 8;8(1):14. doi: 10.3390/plants8010014 (PMC6358813; doi:10.3390/plants8010014)
Supplement: Supplementary file 1 [file plants-08-00014-s001.zip]

Archive with 3 entries (2 files):
- plants-399994-SI/
- plants-399994-SI/plants-399994-sup-revise2.docx
- plants-399994-SI/Video S1.pptx
